# Supplementary material for: Digestive microbiota is different in pigs receiving antimicrobials or a feed additive during the nursery period
Source: PLoS One. 2018 May 25;13(5):e0197353. doi: 10.1371/journal.pone.0197353 (PMC5969774; doi:10.1371/journal.pone.0197353)
Supplement: S1 Table — Selected piglets for microbiota analysis are described. (XLS) [file pone.0197353.s001.xls]

## Sheet: Hoja1
ANIMAL	Group	ADWG (Kg/day)	Included (yes/no)	Microbiota analysis (yes/no)
1	Feed additive	0.58	Yes	Yes
2	Control	0.533333	Yes	Yes
3	Feed additive	0.316667	No	No
4	Feed additive	0.333333	No	No
5	Feed additive	0.55	Yes	Yes
6	Feed additive	0.466667	Yes	Yes
7	Feed additive	0.316667	No	No
8	Feed additive	0.5	Yes	Yes
9	Control	0.566667	Yes	No
10	Feed additive	0.45	Yes	Yes
11	Antibiotic	0.433333	Yes	No
12	Antibiotic	0.366667	Yes	No
13	Antibiotic	0.416667	Yes	No
14	Antibiotic	0.483333	Yes	Yes
15	Antibiotic	0.366667	Yes	No
16	Antibiotic	0.466667	Yes	Yes
17	Antibiotic	0.483333	Yes	Yes
18	Antibiotic	0.416667	Yes	No
19	Antibiotic	0.466667	Yes	Yes
20	Antibiotic	0.533333	Yes	Yes
21	Feed additive	0.433333	Yes	No
22	Control	0.566667	Yes	Yes
23	Control	0.483333	Yes	No
24	Control	0.483333	Yes	Yes
25	Control	0.466667	Yes	No
26	Feed additive	0.4	Yes	No
27	Control	0.633333	Yes	No
28	Control	0.333333	No	No
29	Control	0.533333	Yes	Yes
30	Control	0.533333	Yes	Yes
